# Supplementary material for: Transcriptional Analysis of The Adaptive Digestive System of The Migratory Locust in Response to Plant Defensive Protease Inhibitors
Source: Sci Rep. 2016 Sep 1;6:32460. doi: 10.1038/srep32460 (PMC5007527; doi:10.1038/srep32460)
Supplement: Supplementary Table S2 [file srep32460-s2.xls]

## Sheet: Supp Table S2
Transcript ID	Seq. Description	logFC	FC	adj.P.Val	Seq. Length	InterPro	InterPro ID
LMC_004394-LM_GB5_003650	lipase 1-like	0.655646	1.57532	0.0284053	1336	IPR000734	Lipase
LMC_003160-LM_GB5_007538	zinc carboxypeptidase a 1-like	0.357611	1.2813	0.0917803	810	IPR000834	Peptidase M14, carboxypeptidase A
LMC_003877-LM_GB5_007846	zinc carboxypeptidase a 1-like	0.639243	1.55751	0.0414536	659	IPR000834	Peptidase M14, carboxypeptidase A
LMC_002305-LM_GB5_007370	zinc carboxypeptidase a 1-like	0.55109	1.46519	0.0760923	515	IPR000834	Peptidase M14, carboxypeptidase A
LMC_004482-LM_GB5_009480	zinc carboxypeptidase a 1-like	0.560962	1.47525	0.0410498	1230	IPR000834	Peptidase M14, carboxypeptidase A
LMC_001426-LM_SM5_004010	zinc carboxypeptidase a 1-like	0.604716	1.52068	0.0555682	659	IPR000834	Peptidase M14, carboxypeptidase A
LMC_003636-LM_GB5_007701	sulfotransferase family cytosolic 1b member 1	0.577914	1.49269	0.0189895	1269	IPR000863	Sulfotransferase domain
LMS_001946-	plasma alpha-l-fucosidase	0.747396	1.67876	0.0113371	665	IPR000933	α-L-fucosidases
LMC_004228-LM_GB5_007022	alpha-tocopherol transfer	0.695152	1.61905	0.0156571	741	IPR001071	α-tocopherol transport
LMC_002074-LM_GM5_002173	cytochrome p450	1.01228	2.0171	0.00442328	775	IPR001128	Cytochrome P450
LMS_005615-	cytochrome p450	0.343534	1.26886	0.0832269	435	IPR001128	Cytochrome P450
LMC_000979-LM_SH5_001900	cytochrome p450	0.850534	1.80317	0.0534481	839	IPR001128	Cytochrome P450
LMC_002566-LM_SM5_000941	o-glycosyl hydrolase family 30 protein	0.627126	1.54448	0.0175031	1134	IPR001139	Glucosylceramidase
LMC_004427-LM_GB5_003424	chymotrypsin-like protein	0.541515	1.4555	0.0477379	1002	IPR001254	Serine protease family S1
LMC_004264-LM_GB5_008450	chymotrypsin-like protein	0.86984	1.82746	0.0200473	912	IPR001254	Serine protease family S1
LMC_004008-LM_GB5_007987	chymotrypsin-like protein	0.870631	1.82846	0.0300218	911	IPR001254	Serine protease family S1
LMS_000804-LM_GB5_007179	chymotrypsin-like protein	0.961077	1.94676	0.0960631	583	IPR001254	Serine protease family S1
LMS_000228-LM_GM5_000930	chymotrypsin-like protein	0.473881	1.38884	0.0602412	610	IPR001254	Serine protease family S1
LMC_001872-LM_GB5_001755	chymotrypsin-like protein	0.560761	1.47505	0.0401831	1023	IPR001254	Serine protease family S1
LMC_003930-LM_GB5_001762	chymotrypsin-like protein	0.809203	1.75224	0.0409827	822	IPR001254	Serine protease family S1
LMC_003663-LM_GB5_001860	serine protease	0.726353	1.65445	0.0284053	695	IPR001254	Serine protease family S1
LMS_000148-LM_SM5_000575	serine protease	0.739896	1.67006	0.0113371	364	IPR001254	Serine protease family S1
LMC_003465-LM_GB5_003903	serine protease	0.520165	1.43412	0.0534481	923	IPR001254	Serine protease family S1
LMS_005136-	serine protease	0.655119	1.57475	0.0572802	391	IPR001254	Serine protease family S1
LMC_000241-LM_SM5_000574	serine protease	0.664031	1.5845	0.0607421	607	IPR001254	Serine protease family S1
LMC_004357-LM_SM5_004689	serine protease	0.775967	1.71234	0.0720232	1171	IPR001254	Serine protease family S1
LMC_001456-LM_GM5_003932	serine protease	0.583587	1.49857	0.098286	824	IPR001254	Serine protease family S1
LMC_002387-LM_SM5_004061	serine protease	0.750767	1.68269	0.0200473	248	IPR001254	Serine protease family S1
LMC_000659-LM_GB5_003176	serine protease	0.768675	1.7037	0.0217582	648	IPR001254	Serine protease family S1
LMC_002736-LM_GB5_006048	beta-glucosidase	0.643359	1.56196	0.0520282	1444	IPR001360	β-glucosidase
Unigene4572_Locusta_nerve	histone-lysine n-methyltransferase setmar	0.465059	1.38037	0.0659869	324	IPR001888	Transposase/methyltransferase
LMC_002199-LM_SH5_002569	histone-lysine n-methyltransferase setmar	0.503027	1.41718	0.0661268	1174	IPR001888	Transposase/methyltransferase
LMS_000661-LM_GB5_006181	carboxyl cholinesterase 5as	0.453216	1.36909	0.0377489	515	IPR002018	Carboxylesterase, type B
LMC_001257-LM_GM5_003092	esterase fe4	0.712845	1.63903	0.0477379	795	IPR002018	Carboxylesterase, type B
LMC_001472-LM_GH5_003549	achain crystal structure of engineered northeast structural genomics consortium target	0.455278	1.37105	0.0560138	479	IPR002110	Ankyrin repeat
LMC_003768-LM_GM5_001038	chitin binding protein	0.398044	1.31772	0.0603952	919	IPR002557	Chitin binding domain
LMC_000499-LM_GB5_002126	chitin binding protein	0.974346	1.96475	0.00461523	956	IPR002557	Chitin binding domain
LMS_000260-LM_GM5_001055	chitin-binding protein	0.535325	1.44927	0.0191685	525	IPR002557	Chitin binding domain
LMC_004494-LM_SM5_001543	chitin-binding protein	1.04229	2.0595	0.00551506	1467	IPR002557	Chitin binding domain
LMC_000159-LM_GB5_000736	mucin-like peritrophin	0.695378	1.61931	0.039817	566	IPR002557	Chitin binding domain
LMC_000158-LM_SM5_000287	mucin-like protein	0.686771	1.60968	0.0234176	583	IPR002557	Chitin binding domain
LMS_000530-LM_GB5_004995	peritrophic matrix protein	0.621012	1.53795	0.0186783	371	IPR002557	Chitin binding domain
LMC_002774-LM_SM5_004073	pacifastin-related peptide precursor	0.349767	1.27435	0.075089	675	IPR008037	Proteinase inhibitor I19, pacifastin
LMC_004216-LM_GM5_003211	hemolymph juvenile hormone binding protein	0.468107	1.38329	0.0964397	985	IPR010562	Haemolymph juvenile hormone binding
LMC_001138-LM_GB5_005502	hemolymph juvenile hormone binding protein	0.554425	1.46858	0.0271502	603	IPR010562	Haemolymph juvenile hormone binding
LMC_001208-LM_GH5_002843	regucalcin	0.491493	1.4059	0.0204102	672	IPR011042	Six-bladed beta-propeller, TolB-like
LMC_002437-LM_SH5_003051	tpa: gag-pol polyprotein	0.47296	1.38795	0.0733323	667	IPR012337	Ribonuclease H-like domain
LMC_003119-LM_GH5_003702	arylphorin subunit alpha	0.916501	1.88753	0.0169142	1316	IPR013788	Hemocyanin/hexamerin
LMC_001440-LM_GH5_003542	arylphorin subunit alpha	0.952132	1.93473	0.0113371	1039	IPR013788	Hemocyanin/hexamerin
LMS_000698-LM_GB5_007194	arylphorin subunit alpha	1.49599	2.82059	0.00241269	668	IPR013788	Hemocyanin/hexamerin
LMC_002837-LM_GH5_003666	basic juvenile hormone sensitive hemolymph protein	0.740466	1.67072	0.0113371	714	IPR013788	Hemocyanin/hexamerin
LMS_000822-LM_GB5_007206	basic juvenile hormone sensitive hemolymph protein	1.31444	2.48706	0.00683681	607	IPR013788	Hemocyanin/hexamerin
LMC_004358-LM_GH5_004257	hexamerin 1	0.466578	1.38183	0.0330197	1855	IPR013788	Hemocyanin/hexamerin
LMC_001511-LM_SL5_002519	hexamerin 1	0.929237	1.90427	0.0133035	471	IPR013788	Hemocyanin/hexamerin
LMC_004397-LM_SL5_003225	hexamerin 1	0.989571	1.98559	0.00749428	1679	IPR013788	Hemocyanin/hexamerin
LMC_004425-LM_GH5_004388	hexamerin 1	1.04906	2.06918	0.00262453	2143	IPR013788	Hemocyanin/hexamerin
LMC_004535-LM_GB5_010315	hexamerin 1	1.12423	2.17985	0.0159201	2147	IPR013788	Hemocyanin/hexamerin
LMC_004381-LM_GH5_004287	hexamerin 1	1.18022	2.26611	0.00600511	2156	IPR013788	Hemocyanin/hexamerin
LMC_003876-LM_GH5_003875	hexamerin 1	1.47268	2.77537	0.0113371	1669	IPR013788	Hemocyanin/hexamerin
LMC_004513-LM_GB5_009768	hexamerin 1	1.50335	2.83501	0.000875207	2137	IPR013788	Hemocyanin/hexamerin
LMC_004049-LM_GB5_008062	hexamerin 2 beta	0.574892	1.48957	0.0191685	1928	IPR013788	Hemocyanin/hexamerin
LMC_004153-LM_GB5_008184	hexamerin 2 beta	0.794623	1.73462	0.0300218	2121	IPR013788	Hemocyanin/hexamerin
LMC_004326-LM_GH5_004187	hexamerin 2 beta	0.833394	1.78187	0.0170712	2194	IPR013788	Hemocyanin/hexamerin
LMC_004280-LM_GH5_004127	hexamerin 2 beta	0.920877	1.89327	0.00443391	2137	IPR013788	Hemocyanin/hexamerin
LMC_004503-LM_GB5_009658	hexamerin 2 beta	0.989573	1.9856	0.00551506	2140	IPR013788	Hemocyanin/hexamerin
LMC_001512-LM_GL5_003103	hexamerin 2 beta	1.40044	2.63982	0.000918993	649	IPR013788	Hemocyanin/hexamerin
LMS_001321-LM_GH5_003481	larval serum protein 2	0.495571	1.40988	0.0733135	457	IPR013788	Hemocyanin/hexamerin
LMC_004088-LM_GH5_003991	larval serum protein 2	1.43555	2.70485	0.0118625	1561	IPR013788	Hemocyanin/hexamerin
LMC_003181-LM_SH5_003046	achain crystal structure of engineered northeast structural genomics consortium target	0.507779	1.42186	0.0241012	1082
LMS_000083-	elongation factor 2	1.06934	2.09848	0.0324177	297
LMS_002120-	hypothetical protein DAPPUDRAFT_335947	1.20045	2.29811	0.0113371	423
LMS_007536-	lipopolysaccharide-induced tumor necrosis factor-alpha factor homolog isoform x2	0.359598	1.28307	0.0968593	504
Unigene3893_Locusta_nerve	pq-loop repeat-containing protein 1-like	0.42469	1.34228	0.0739876	699
LMC_002686-LM_SH5_002131	protein takeout-like	0.407599	1.32648	0.0553666	983
Unigene6937_Locusta_nerve	reverse transcriptase	0.460572	1.37609	0.0697925	796
LMC_001097-LM_SH5_002172	rna-directed dna polymerase from mobile element jockey-like	0.398166	1.31783	0.0727642	1003
LMS_002967-	ryanodine receptor-like protein	0.656477	1.57623	0.0869982	492
LMS_000597-	swi snf-related matrix-associated actin-dependent regulator of chromatin subfamily d member 1-like	0.522688	1.43663	0.0276807	570
Unigene15397_Locusta_nerve	zinc finger mym-type protein 1-like	0.61915	1.53597	0.0194122	380
LMS_006266-	---NA---	0.351214	1.27563	0.093292	569
Unigene24580_Locusta_nerve	---NA---	0.381545	1.30274	0.0656667	206
Unigene38090_Locusta_nerve	---NA---	0.381793	1.30296	0.0859727	590
Unigene8491_Locusta_nerve	---NA---	0.386249	1.30699	0.093292	235
Unigene12754_Locusta_nerve	---NA---	0.389283	1.30974	0.0859727	247
LMC_003553-LM_GB5_000078	---NA---	0.397576	1.31729	0.0534481	659
LMC_001975-LM_SL5_001092	---NA---	0.400454	1.31992	0.0939673	648
LMS_002886-	---NA---	0.41703	1.33518	0.0917803	598
Unigene16924_Locusta_nerve	---NA---	0.418629	1.33666	0.0459323	200
LMC_000663-LM_GB5_003239	---NA---	0.436921	1.35371	0.0839769	776
Unigene34071_Locusta_nerve	---NA---	0.447495	1.36367	0.0553666	356
Unigene5296_Locusta_nerve	---NA---	0.476753	1.39161	0.0879425	339
LMS_006342-	---NA---	0.479123	1.3939	0.0785246	624
Unigene21215_Locusta_nerve	---NA---	0.53317	1.44711	0.0553666	707
LMS_007533-	---NA---	0.541677	1.45566	0.0485065	529
LMS_001386-LM_SM5_005584	---NA---	0.553223	1.46736	0.0824537	116
LMS_001475-LM_SM5_006072	---NA---	0.554131	1.46828	0.0553666	524
LMC_002880-LM_GB5_006791	---NA---	0.559346	1.4736	0.0968593	1013
Unigene12938_Locusta_nerve	---NA---	0.569661	1.48417	0.0714624	354
Unigene4746_Locusta_nerve	---NA---	0.590107	1.50536	0.0319054	251
Unigene23811_Locusta_nerve	---NA---	0.608416	1.52458	0.0300218	200
LMC_000450-LM_GH5_000885	---NA---	0.681854	1.6042	0.0132666	592
Unigene1102_Locusta_nerve	---NA---	0.683517	1.60605	0.0159201	225
Unigene15819_Locusta_nerve	---NA---	0.687974	1.61102	0.011679	452
LMS_002214-	---NA---	0.689529	1.61276	0.0323256	650
LMC_000227-LM_GM5_000543	---NA---	0.690541	1.61389	0.0689281	742
LMS_003317-	---NA---	0.746927	1.67821	0.0388041	162
LMC_004155-LM_GL5_002985	---NA---	0.764512	1.6988	0.0451384	573
LMC_001297-LM_GB5_006494	---NA---	0.869206	1.82666	0.0766011	582
LMC_002478-LM_GB5_000097	---NA---	1.06826	2.0969	0.0189895	847
LMC_000618-LM_GM5_001387	---NA---	1.07753	2.11042	0.0143669	615
LMC_002864-LM_GM5_003312	---NA---	1.21887	2.32765	0.0200473	945
Unigene27609_Locusta_nerve	---NA---	1.41879	2.67362	0.000918993	240
LMC_003601-LM_GM5_002804	---NA---	1.80225	3.48764	0.000875207	930
LMS_000907-LM_SM5_003953	---NA---	1.91783	3.77854	0.000875207	264
LMC_004350-LM_GB5_007100	tetraspanin d107	-0.362918	0.77759	0.0656667	1343	IPR000301	Tetraspanin
LMC_002465-LM_GM5_003578	apolipoprotein d-like	-0.600723	0.659423	0.0212937	918	IPR000566	Lipocalin/cytosolic fatty-acid binding protein domain
LMC_002661-LM_GM5_002190	xaa-pro aminopeptidase 2	-0.579333	0.669273	0.0307659	820	IPR000994	Peptidase M24, aminopeptidase
LMC_000783-LM_GM5_001689	carbonic anhydrase 2-like	-0.451873	0.731093	0.0459323	823	IPR001148	Alpha carbonic anhydrase
LMC_002656-LM_GB5_004418	thymosin isoform 1	-0.353758	0.782543	0.0824621	674	IPR001152	Thymosin β-4
LMC_003374-LM_GL5_003233	eukaryotic translation initiation factor 1a	-0.692792	0.618655	0.014651	1184	IPR001253	Translation initiation factor 1A (eIF-1A)
LMC_003801-LM_GM5_004571	von willebrand factor type egf and pentraxin domain-containing protein 1-like	-1.41636	0.374655	0.015691	1575	IPR001304	C-type lectin
LMC_003370-LM_GM5_004387	von willebrand factor type egf and pentraxin domain-containing protein 1-like	-1.31258	0.402601	0.0451384	1355	IPR001304	C-type lectin
LMC_003811-LM_GM5_004598	von willebrand factor type egf and pentraxin domain-containing protein 1-like	-0.648481	0.637952	0.0203287	1378	IPR001304	C-type lectin
LMC_000833-LM_GM5_001899	hexokinase	-0.507158	0.703607	0.091856	697	IPR001312	Hexokinase
LMC_003677-LM_GM5_001613	hexokinase isoform b	-1.13093	0.456622	0.0156571	1884	IPR001312	Hexokinase
LMC_004218-LM_GM5_004951	beta-glucosidase	-1.21956	0.429415	0.0967912	1162	IPR001360	β-glucosidase
LMC_002270-LM_GB5_007357	beta-glucosidase	-1.01354	0.495331	0.0159201	952	IPR001360	β-glucosidase
LMC_001445-LM_GM5_003926	beta-glucosidase	-0.869832	0.547211	0.0181732	852	IPR001360	β-glucosidase
LMC_004411-LM_SL5_001363	heat shock protein	-0.743394	0.597332	0.0194122	1387	IPR001436	Alpha crystallin/Heat shock protein
LMC_002793-LM_GB5_007439	endo-b- -glucanase	-0.440015	0.737127	0.0583832	644	IPR001701	Cellulase
LMC_002079-	muscle-specific protein 20-like	-0.604546	0.657678	0.014651	1322	IPR001715	Calponin homology domain
LMC_003249-LM_GB5_003279	muscle lim protein mlp84b-like	-0.482879	0.715548	0.0751183	1478	IPR001781	Zinc finger, LIM-type
LMC_004536-LM_SL5_003808	muscle lim protein mlp84b-like	-0.471865	0.721032	0.0549738	1202	IPR001781	Zinc finger, LIM-type
LMC_003004-LM_GL5_001483	paxillin-like isoform 2	-0.41644	0.749271	0.0917803	980	IPR001781	Zinc finger, LIM-type
LMC_003190-LM_GB5_000039	probable salivary secreted peptide-like	-0.687482	0.620937	0.0666829	810	IPR001781	Zinc finger, LIM-type
LMC_003641-LM_SH5_002961	peroxidase-like isoform 2	-0.462674	0.72564	0.0414536	2079	IPR002007	Haem peroxidase, animal
LMS_002188-	esterase fe4	-0.786336	0.579815	0.0140799	489	IPR002018	Carboxylesterase, type B
LMC_000019-LM_SL5_000010	esterase fe4	-0.715541	0.608977	0.0553666	365	IPR002018	Carboxylesterase, type B
LMC_000177-LM_SL5_000215	venom carboxylesterase-6-like	-0.548395	0.68378	0.0757871	720	IPR002018	Carboxylesterase, type B
LMC_001478-LM_GM5_003940	collagen alpha-5 chain-like	-1.43465	0.369937	0.00749428	847	IPR002035	von Willebrand factor, type A
LMS_001028-LM_GM5_003716	von willebrand factor type egf and pentraxin domain-containing protein 1-like	-0.684419	0.622256	0.017344	682	IPR002035	von Willebrand factor, type A
LMC_004084-LM_GM5_004814	von willebrand factor type egf and pentraxin domain-containing protein 1-like	-0.573192	0.672128	0.0189895	1592	IPR002035	von Willebrand factor, type A
LMC_004371-LM_SM5_002622	troponin c-like	-0.473736	0.720097	0.0487653	678	IPR002048	EF-hand domain
LMC_004210-LM_GM5_001884	zinc-containing alcohol dehydrogenase	-0.566474	0.675265	0.0300218	1074	IPR002085	Long-chain alcohol dehydrogenase
LMS_007584-	brain peptide idl-like protein	-0.393803	0.761121	0.0656667	593	IPR002172	Low-density lipoprotein (LDL) receptor class A
LMS_006515-	short-chain dehydrogenase	-0.614777	0.653031	0.0300218	551	IPR002198	Short-chain dehydrogenase
LMC_003797-LM_SH5_002820	cytochrome p450 3a12-like	-0.559299	0.678632	0.0435775	1669	IPR002403	Cytochrome P450, E-class, group IV
LMC_004498-	muscle myosin heavy chain	-0.529195	0.692941	0.0534481	1062	IPR002928	Myosin
LMC_004522-LM_SH5_001310	myosin heavy chain	-0.574538	0.671501	0.014651	3160	IPR002928	Myosin
LMS_000323-	myosin heavy muscle-like isoform 1	-0.486359	0.713824	0.0580701	617	IPR002928	Myosin
LMC_004367-LM_GH5_004276	myosin light chain 2	-0.446866	0.733635	0.0620698	1813	IPR002928	Myosin
LMC_004175-LM_SL5_003004	myosin light chain 2	-0.430428	0.742042	0.0558526	1265	IPR002928	Myosin
LMC_003134-LM_GL5_003203	myosin light chain 2	-0.377461	0.769791	0.0877056	834	IPR002928	Myosin
LMC_004365-LM_GB5_008881	actin	-0.720254	0.60699	0.00901596	1601	IPR004000	Actin-related protein
LMC_004519-LM_SL5_003534	actin	-0.688407	0.620539	0.0553666	1645	IPR004000	Actin-related protein
LMC_004528-LM_GL5_003734	actin	-0.578738	0.669549	0.026812	1211	IPR004000	Actin-related protein
LMC_004453-LM_GL5_003600	actin	-0.574284	0.67162	0.0181732	1400	IPR004000	Actin-related protein
LMC_004286-LM_SH5_004101	actin	-0.569407	0.673894	0.0553666	1513	IPR004000	Actin-related protein
LMC_003861-LM_GL5_003287	actin	-0.545435	0.685185	0.0553666	1589	IPR004000	Actin-related protein
LMC_004549-LM_GB5_010511	actin	-0.536248	0.689562	0.0670721	1582	IPR004000	Actin-related protein
LMC_004080-LM_SM5_004400	actin	-0.516798	0.698921	0.0720232	1111	IPR004000	Actin-related protein
LMC_004265-LM_GH5_004102	actin	-0.722938	0.605862	0.00772227	1302	IPR004000	Actin-related protein
LMC_003725-LM_SL5_002776	actin	-0.712079	0.61044	0.0156571	1314	IPR004000	Actin-related protein
LMC_004548-LM_SL5_004007	actin	-0.64014	0.641651	0.0918697	1591	IPR004000	Actin-related protein
LMC_004417-LM_GH5_004381	actin	-0.5128	0.700861	0.023765	1539	IPR004000	Actin-related protein
LMS_000744-LM_SL5_002467	beta-actin complete cds	-0.69439	0.617971	0.0159201	460	IPR004000	Actin-related protein
LMC_002392-LM_SL5_002590	beta-actin complete cds	-0.678084	0.624995	0.0184807	512	IPR004000	Actin-related protein
LMC_003095-LM_SL5_002647	beta-actin complete cds	-0.469423	0.722254	0.0982051	460	IPR004000	Actin-related protein
LMC_000218-LM_GM5_000506	isoform a	-0.900614	0.535659	0.00443391	811	IPR004119	Protein of unknown function DUF227
LMC_003606-LM_GB5_005728	dipeptidase 1	-1.01418	0.495111	0.0134561	1189	IPR008257	Peptidase M19, dipeptidase
LMC_003981-LM_SL5_000445	i-type lysozyme	-0.629252	0.646512	0.0569537	752	IPR008597	Destabilase
LMS_007045-	protein pygopus	-0.480731	0.716615	0.0620486	471	IPR011011	Zinc finger, FYVE/PHD-type
LMC_001751-LM_GH5_000336	osiris 18	-0.712031	0.61046	0.0200473	1095	IPR012464	Protein of unknown function DUF1676
LMC_004133-LM_GL5_000861	low quality protein: twitchin-like	-0.423983	0.745364	0.0637919	2108	IPR013098	Immunoglobulin I-set domain
Unigene40535_Locusta_nerve	projectin short variant	-0.488787	0.712624	0.0416286	1259	IPR013098	Immunoglobulin I-set domain
LMC_002748-LM_GB5_006313	small integral membrane protein 14	-0.434036	0.740188	0.0478443	860	IPR020309	Uncharacterised protein family, CD034/YQF4
LMC_001835-LM_GM5_000726	pyrimidine-specific ribonucleoside hydrolase riha-like	-0.37178	0.772829	0.0760923	882	IPR023186	Inosine/uridine-nucleoside hydrolase
LMC_003335-LM_SM5_004138	troponin t	-0.662648	0.631718	0.093292	548	IPR027707	Troponin T
LMC_001529-LM_GH5_003494	troponin t	-0.551877	0.682132	0.0300218	589	IPR027707	Troponin T
LMC_004278-LM_GH5_004116	40s ribosomal protein sa	-0.450041	0.732022	0.0553666	1852
LMC_004059-LM_SM5_000840	50 kda midgut protein	-0.829244	0.562824	0.0113371	1294
LMC_001416-LM_GM5_003911	50 kda midgut protein	-0.644878	0.639547	0.0416286	639
LMC_001718-	ac1147-like partial	-1.52853	0.346631	0.00262453	809
LMC_000804-LM_SH5_001596	annexin x	-0.563408	0.676702	0.0234176	707
LMC_004530-LM_GL5_002686	beta-tubulin	-0.3645	0.776738	0.0659869	1871
LMC_004515-LM_GB5_004905	cuticle protein 1	-0.55704	0.679695	0.0340805	1145
LMC_004262-LM_GB5_005986	cysteine-rich protein 1	-0.472754	0.720588	0.0534481	668
LMS_000609-LM_GM5_002903	farnesoic acid o-methyltransferase	-0.492199	0.71094	0.0879425	521
LMC_004333-LM_GB5_003357	fau protein	-0.403751	0.75589	0.0839769	893
LMC_002029-LM_GM5_001952	inhibitor of apoptosis protein	-0.566741	0.67514	0.0656667	803
Unigene20242_Locusta_nerve	juvenile hormone-inducible	-0.445198	0.734484	0.0330197	457
LMC_004030-LM_SM5_002223	kettin protein	-0.604365	0.657761	0.0603952	1523
LMS_000516-LM_SH5_002043	larval cuticle protein 8-like	-0.427706	0.743443	0.0891399	525
LMC_002110-	locu_locmi ame: full=locustin	-0.470054	0.721938	0.0670721	417
LMC_004545-LM_SM5_000628	long form-like	-0.664588	0.630869	0.011679	3769
LMC_004220-LM_GL5_003426	muscle lim protein	-0.561775	0.677468	0.0449134	990
LMC_002857-LM_SM5_004104	muscle lim protein isoform 1	-0.538358	0.688554	0.0271502	1088
LMC_003627-LM_SH5_003758	muscle lim protein mlp84b-like	-0.499247	0.707476	0.0896196	1179
LMC_004539-LM_SM5_002160	muscle protein 20-like protein	-0.613417	0.653647	0.0159201	1587
LMC_002999-	myosin heavy muscle-like isoform 1	-0.520301	0.697226	0.0553666	595
LMS_004797-	pdgf- and vegf-related factor isoform e	-0.540332	0.687613	0.0339502	687
LMC_003575-LM_GH5_001176	ring finger protein nhl-1	-0.482841	0.715567	0.0865833	1406
LMS_003257-	serine--pyruvate mitochondrial-like	-0.699483	0.615793	0.0471814	606
LMC_000807-LM_GB5_003863	serine--pyruvate mitochondrial-like	-0.446881	0.733627	0.0870192	658
LMS_006534-	sodium solute symporter	-0.598921	0.660248	0.0459323	610
LMC_003870-LM_GM5_004645	von willebrand factor type egf and pentraxin domain-containing protein 1-like	-0.644458	0.639733	0.0162149	1188
LMC_004053-LM_GB5_006556	target of rapamycin protein	-0.466931	0.723502	0.0749759	731
LMC_000203-LM_GH5_000455	---NA---	-1.55259	0.340897	0.000875207	620
LMC_001731-LM_SH5_000149	---NA---	-1.19753	0.436023	0.0234376	688
LMS_007489-	---NA---	-1.05839	0.480169	0.00262453	572
Unigene32455_Locusta_nerve	---NA---	-0.98765	0.504299	0.0323729	314
LMS_001611-LM_GM5_003587	---NA---	-0.883765	0.541951	0.014651	607
LMS_006208-	---NA---	-0.837376	0.559661	0.0268072	190
Unigene16228_Locusta_nerve	---NA---	-0.771784	0.585693	0.0113371	254
LMS_006524-	---NA---	-0.765092	0.588416	0.0113371	540
LMC_004276-LM_GL5_001648	---NA---	-0.744317	0.59695	0.0189895	1977
LMC_004069-LM_GH5_002496	---NA---	-0.738761	0.599254	0.0159201	1227
LMC_004331-LM_SM5_001225	---NA---	-0.735514	0.600604	0.0284053	1181
LMS_000676-LM_GM5_003173	---NA---	-0.7113	0.610769	0.0714624	552
LMC_001435-LM_GH5_003537	---NA---	-0.705275	0.613325	0.0125133	470
Unigene28131_Locusta_nerve	---NA---	-0.703063	0.614267	0.0118625	247
LMC_002731-LM_GL5_002522	---NA---	-0.686133	0.621517	0.0133035	882
LMC_000421-LM_GH5_000852	---NA---	-0.684825	0.622081	0.0183643	213
LMC_002680-LM_GM5_002498	---NA---	-0.674156	0.626699	0.0133035	1159
LMC_001857-LM_GM5_000842	---NA---	-0.665865	0.630311	0.014651	972
LMS_007595-	---NA---	-0.662597	0.63174	0.0558526	200
Unigene36635_Locusta_nerve	---NA---	-0.640262	0.641596	0.0175031	469
Unigene21482_Locusta_nerve	---NA---	-0.637441	0.642852	0.0301414	384
Unigene30565_Locusta_nerve	---NA---	-0.621027	0.650208	0.0583832	280
LMS_000327-	---NA---	-0.619204	0.65103	0.0157431	376
LMS_006397-	---NA---	-0.616597	0.652208	0.0553666	696
LMC_002269-LM_GM5_003975	---NA---	-0.610877	0.654798	0.0200473	559
Unigene34895_Locusta_nerve	---NA---	-0.601519	0.659059	0.0558526	387
LMS_005080-	---NA---	-0.599905	0.659797	0.0661268	298
LMC_004419-LM_GM5_000236	---NA---	-0.599225	0.660108	0.0305672	784
LMC_001335-LM_SL5_002537	---NA---	-0.590325	0.664193	0.0330197	498
LMS_000675-LM_GM5_003172	---NA---	-0.584896	0.666698	0.0967488	652
Unigene12902_Locusta_nerve	---NA---	-0.574341	0.671593	0.0960631	350
LMS_007339-	---NA---	-0.564909	0.675998	0.0416286	311
LMC_001291-	---NA---	-0.56006	0.678274	0.0189895	608
LMS_006741-	---NA---	-0.538185	0.688637	0.0977081	580
Unigene39246_Locusta_nerve	---NA---	-0.529942	0.692583	0.0733323	759
LMS_003389-	---NA---	-0.525115	0.694904	0.0622601	515
LMS_001792-	---NA---	-0.521611	0.696594	0.0603952	576
LMC_002014-LM_GH5_001728	---NA---	-0.517814	0.698429	0.0859727	442
Unigene25385_Locusta_nerve	---NA---	-0.512095	0.701204	0.0727642	214
LMC_003353-LM_SL5_002688	---NA---	-0.511031	0.701721	0.0200473	766
LMS_001701-	---NA---	-0.502938	0.705668	0.0553666	260
LMS_007252-	---NA---	-0.493585	0.710258	0.0553666	570
Unigene3160_Locusta_nerve	---NA---	-0.492232	0.710925	0.0656667	352
LMC_003819-LM_GL5_002876	---NA---	-0.490919	0.711572	0.0471814	836
LMC_002061-LM_SH5_001821	---NA---	-0.489652	0.712197	0.0414536	986
LMC_003469-LM_GH5_001872	---NA---	-0.483183	0.715398	0.0414536	1550
LMS_004140-	---NA---	-0.466663	0.723636	0.0300218	184
LC.4044.C1.Contig4171	---NA---	-0.452645	0.730702	0.0458005
Unigene23903_Locusta_nerve	---NA---	-0.433814	0.740302	0.0471814	201
Unigene28703_Locusta_nerve	---NA---	-0.426011	0.744317	0.0414536	255
LMC_001375-LM_SH5_003336	---NA---	-0.410113	0.752565	0.0917803	707
Unigene39629_Locusta_nerve	---NA---	-0.400985	0.757341	0.0733323	850
Unigene6663_Locusta_nerve	---NA---	-0.394012	0.76101	0.0824621	461
LMC_002219-LM_GL5_002573	---NA---	-0.386148	0.76517	0.0572802	812
LMS_001549-LM_SL5_002305	---NA---	-0.361408	0.778404	0.0865847	619
LMS_001425-LM_GB5_007189	---NA---	-0.342836	0.78849	0.0865998	543
LMC_004334-LM_SM5_001943	---NA---	-0.515818	0.699396	0.0204102	2566
